# Supplementary material for: An application of Random Forests to a genome-wide association dataset: Methodological considerations & new findings
Source: BMC Genet. 2010 Jun 14;11:49. doi: 10.1186/1471-2156-11-49 (PMC2896336; doi:10.1186/1471-2156-11-49)
Supplement: Additional file 1 — Comparison of RF results with original GWA screen in MS cases and controls. The top 16 SNPs identified by IMSGC [19] and corresponding rank for a tag SNPs derived from RF analysis. EVI5 and KANKI ranking the highest based on RF results, with rs10735781 having multiple tag SNPs. *The two SNPs in IL2RA serve as tag SNPs for one another. [file 1471-2156-11-49-S1.XLS]

## Sheet: Sheet1
Gene (Chr)	Original rs# (MAF )	Chi-square (p-value)	RF Rank (All)	Rs# (MAF)	Chi-square (p-value)	RF Rank (99)	Rs# (MAF)	Chi-square (p-value)	RF Rank (90)	Rs# (MAF)	Chi-square (p-value)
EVI5 (1)	rs10735781 (0.38)	10.16 (1.43 *10-3)	16	rs11800848 (0.26)	19.04 (1.28 *10 -5)	5	rs11800848 (0.26)	19.04 (1.28 *10 -5)
						9	rs12743520 (0.26)	18.61 (1.61 *10 -5)
						26	SNP_A-1931091 (0.30)	17.05 (3.65 *10 -5)
	rs6680578 (0.38)	9.12 (2.53*10-3)
FAM69A (1)	rs7536563 (0.38)	6.49 (1.08*10-2)
	rs11164838 (0.43)	7.77 (5.30*10*-3)
PDE4B (1)	rs1321172 (0.49)	6.19 (1.29*10-2)
RPL5 (1)	rs6604026 (0.29)	15.54 (8.07*10-5)
CD58 (1)	rs12044852 (0.08)	16.37 (5.21*10-5)
ALK (2)	rs7577363 (0.03)	6.50 (1.08*10-2)
CBLB (3)	rs12487066 (0.23)	16.95 (3.85*10-5)				222	SNP_A-1907583 (0.30)	17.05 (3.64 *10-5)
IL7R (5)	rs6897932 (0.25)	7.09 (7.76*10-3)
KANK1 (9)	rs10975200 (0.18)	19.98 (7.81*10-6)	30	rs10975130 (0.16)	24.04 (9.43*10-7)	29	rs10975130 (0.16)	24.04 (9.43*10-7)	13	rs10975130 (0.16)	24.04 (9.43*10-7)
						136	rs9696200 (0.20)	15.55 (8.03*10-5)	99	rs9696200 (0.20)	15.55 (8.03*10-5)
DBC1 (9)	rs10984447 (0.23)	2.57 (0.11)
IL2RA (10)	*rs12722489 (0.15)	13.30 (2.66*10-4)	82	rs12722489 (0.17)	13.30 (2.66 *10-4)	65	rs2104286 (0.28)	15.66 (7.59*10-5)
	*rs2104286 (0.28)	15.66 (7.59*10-5)	82	rs12722489 (0.17)	13.30 (2.66 *10-4)	65	rs2104286 (0.28)	15.66 (7.59*10-5)
KLRB1 (12)	rs4763655 (0.38)	9.11 (2.54*10-3)
CLEC16A (16)	rs6498169 (0.37)	6.79 (9.12*10-3)
